# Supplementary material for: Aerospace Mutagenized Tea Tree Increases Rhizospheric Microorganisms, Enhances Nutrient Conversion Capacity and Promotes Growth
Source: Plants (Basel). 2025 Mar 21;14(7):981. doi: 10.3390/plants14070981 (PMC11990241; doi:10.3390/plants14070981)
Supplement: Supplementary file 1 [file plants-14-00981-s001.zip]

Archive with 1 entries (1 files):
- plants-3523391-supplementary.pdf
